# Supplementary material for: The Areca Nut and Oral Submucosal Fibrosis: A Narrative Review
Source: Dent J (Basel). 2025 Aug 12;13(8):364. doi: 10.3390/dj13080364 (PMC12385254; doi:10.3390/dj13080364)
Supplement: Supplementary file 1 [file dentistry-13-00364-s001.zip]

Archive with 1 entries (1 files):
- dentistry-3735577-supplementary.pdf
